# Supplementary material for: Optimal cutoff value of the Japanese shortened version of the Pediatric Symptom Checklist (PSC) youth self-report
Source: BMC Psychol. 2026 Apr 28;14:859. doi: 10.1186/s40359-026-04652-w (PMC13262069; doi:10.1186/s40359-026-04652-w)
Supplement: Supplementary file 1 — Supplementary Material 1. [file 40359_2026_4652_MOESM1_ESM.xlsx]

## Sheet: patient group
ID	Age	Gender	Diagnosis	1	2	3	4	5	6	7	8	9	10	11	12	13	14	15	16	17	PSCScore	Commentｓ	QTA30 Full	QTA30 physical syn	QTA30 depression	QTA30 self-efficasy	QTA30 anxiety	QTA30 family fun	GHQ
1	14	1		2	1	1	1	1	1	0	0	2	0	1	1	1	0	2	1	1	16
2	14	1		1	0	2	0	1	0	2	1	0	0	0	1	1	1	1	0	2	13
3	14	2		0	1	1	0	0	0	2	0	1	0	0	0	0	0	1	0	2	8
4	14	1		1	2	0	1	0	1	1	0	1	0	2	0	1	0	2	0	2	14
5	15	2		0	1	1	0	0	2	0	2	0	0	1	1	0	1	2	0	1	12
6	13	1		0	0	2	1	1	1	2	2	0	0	1	1	2	2	2	0	2	19
7	12	1		2	1	2	1	0	2	0	1	2	0	2	1	1	1	2	1	1	20
8	14	2		0	0	2	0	0	0	0	0	2	0	0	0	1	0	2	1	2	10
9	14	2		0	0	1	0	0	0	0	0	2	0	1	0	0	0	2	0	0	6
10	12	2		0	1	1	0	0	1	1	0	2	0	1	0	2	0	1	0	1	11
11	13	1		0	1	1	0	0	0	1	0	1	1	1	1	0	0	1	0	1	9
12	14	2		1	1	2	0	1	2	2	0	1	1	1	1	0	0	2	0	2	17
13	15	2		1	2	2	0	0	2	1	1	2	0	2	0	1	0	2	0	1	17
14	13	1		1	0	1	1	0	0	1	2	0	0	1	0	1	1	1	1	1	12
15	15	2		1	0	0	0	0	0	2	0	0	0	0	0	2	0	0	0	2	7
16	13	1		2	1	2	1	1	1	1	1	1	1	1	0	1	1	1	1	2	19
17	15	2		1	1	1	0	0	1	1	0	1	0	0	0	0	0	0	0	0	6
18	14	2		1	1	1	1	0	0	0	0	1	0	1	0	2	0	1	0	2	11
19	15	1		0	1	2	2	1	2	2	0	1	0	2	0	0	0	2	0	2	17
20	12	1		1	1	2	1	1	2	1	1	2	1	1	1	1	0	1	0	2	19
21	13	1	OD	1	1	1	0	1	1	2	0	2	0	1	1	1	1	2	0	1	16		27	9	3	10	5
22	13	1	OD	1	0	2	0	1	0	1	1	0	0	0	1	2	0	0	0	2	11		54	42	0	6	6
23	14	1	OD ADHD	1	1	1	0	0	0	1	0	0	0	0	0	2	0	1	0	1	8		42	33	1	3	5
24	14	1	OD		0	0	1	1	0	0	1	1	1	0	1	0	1	1	0	2	10		40	24	1	8	7
25	13	2	OD OCD Anxiety	0	2	2	2	1	1	1	2	1	1	1	2	1	0	1	0	1	19		42	24	4	6	8
26	15	1	OD	1	1	0	2	1	2	0	1	0	2	2	2	1	1	0	2	0	18		66	42	5	8	11
27	14	1	OD	1	0	2	0	1	0	0	0	0	0	0	0	2	0	1	0	2	9		40	30	0	7	3
28	12	2	OD	1	1	2	1	1	1	2	0	1	1	1	0	0	0	1	0	1	14		63	39	5	9	10
29	15	2	OD	1	1	2	0	1	1	1	1	2	1	1	0	1	1	1	0	0	15		43	21	5	11	6
30	12	2	ED	2	2	2	2	1	1	2	0	2	1	2	2	2	2	2	1	2	28		85	54	6	13	12
31	13	2	SR	1	0	1	1	0	0	1	2	1	1	1	0	0	1	2	0	1	13
32	13	1	OD/SR/deconditioning	0	0	1	0	1	1	1	1	0	1	1	1	0	0	1	0	1	10		44	57	6	17	10	4
33	14	2	OD(POTS)	1	1	2	0	1	1	2	0	2	1	2	1	0	0	2	0	2	18		62	63	11	20	14	6	26
34	13	1	OD tendency/deconditioning	0	0	2	0	0	0	0	1	2	0	0	2	0	1	2	0	2	12		53	66	7	14	12	2	54
35	13	2	RAP IBS	1	1	2	0	0	2	1	0	2	0	1	1	1	1	2	0	1	16		40	48	9	16	13	2	33
36	14	2	OD(POTS)/sleeping dis	0	1	1	1	1	1	1	1	1	1	1	1	1	1	1	0	1	15		47	57	9	15	12	3	8
37	13	1	Tic/SR/ASD and OD tendency	1	0	1	0	1	0	0	1	0	1	0	0	1	1	0	0	1	8		5	27	5	9	8	2	3
38	14	1	Obesity/SR	1	1	0	1	2	0	2	1	1	0	2	0	2	0	1	0	2	16		65	69	12	18	12	3	49
39	15	2	OD/OCD/sleeping dis/too anxiety	0	2	1	0	1	2	1	1	2	1	1	0	0	1	2	0	1	16		71	75	9	18	15	2	51
40	14	2	OD tendency/SR/deconditioning	0	1	2	1	1	1	2	0	1	1	2	1	1	0	2	0	2	18		34	48	8	15	9	3	12
41	13	2	OD/SR	0	0	1	0	1	0	1	1	1	1	0	0	0	0	2	0	1	9		22	42	5	10	11	2	12
42	13	1	IBS/SR/DD	1	1	2	1	2	1	2	1	1	1	1	1	1	1	1	0	2	20		56	63	8	20	11	4	35
43	12	2	SR/Migraine	0	1	1	0	0	2	0	0	1	0	1	0	0	0	2	0	0	8		55	54	11	23	13	6	52
44	13	1	FD/SR Anemia	1	1	1	0	0	0	1	0	0	0	1	0	1	0	2	0	1	9		53	69	6	15	9	2	20
45	14	2	SR	1	1	2	0	1	2	1	0	2	1	2	0	0	1	2	0	1	17		67	69	10	18	16	3	42
46	13	1	ADHD ASD OD SR	1	1	2	1	2	1	2	0	2	2	1	2	2	2	1	0	2	24		31	36	9	19	13	3	38
47	13	2	Insomnia, Migraine, OD	2	1	1	2	2	1	2	1	2	1	2	0	1	1	2	0	2	23		70	75	14	10	17	2	71
48	14	1	OD SR	0	0	1	0	1	0	0	0	1	2	1	2	1	1	1	0	1	12		69	72	8	18	17	3	18
49	14	2	OD SR	1	1	2	0	1	1	2	1	2	1	1	1	1	1	1	0	2	19		66	75	10	15	12	4	51
50	13	2	SR	1	2	2	0	1	1	2	0	1	0	2	1	0	0	2	0	1	16		67	66	12	19	16	6	35
51	14	2	SR IBS OD	2	1	2	2	1	2	2	1	2	1	2	2	0	1	2	0	2	25		77	69	14	23	17	2	53
52	13	2	OD SR Insomnia	1	2	2	1	2	1	2	1	2	1	2	0	0	0	1	1	2	21		70	62	14	23	17	4	66

## Sheet: control group
ID	grade	age	Gender	PSC score
1	1	12	2	3
2	1	12	2	2
3	1	12	2	6
4	1	12	2	4
5	1	12	2	12
6	1	12	2	3
7	1	13	2	5
8	1	12	2	4
9	1	13	2	8
10	1	12	2	16
11	1	12	2	5
12	1	13	2	4
13	1	12	2	5
14	1	13	1	11
15	1	12	1	14
16	1	12	1	6
17	1	13	1	5
18	1	12	1	3
19	1	12	1	1
20	1	13	1	3
21	1	12	1	14
22	1	12	1	11
23	2	13	2	13
24	2	13	2	20
25	2	14	2	16
26	2	14	2	22
27	2	14	2	18
28	2	13	2	0
29	2	13	2	2
30	2	14	2	13
31	2	14	2	2
32	2	13	2	11
33	2	13	2	22
34	2	14	2	12
35	2	13	1	12
36	2	13	1	15
37	2	13	1	15
38	2	14	1	0
39	2	13	1	11
40	2	14	1	13
41	2	13	1	12
42	3	14	2	12
43	3	15	2	8
44	3	15	2	7
45	3	14	2	2
46	3	15	2	6
47	3	14	2	4
48	3	14	2	11
49	3	14	2	11
50	3	15	2	0
51	3	14	2	3
52	3	14	2	16
53	3	15	2	10
54	3	14	2	13
55	3	14	2	0
56	3	14	2	21
57	3	14	1	3
58	3	14	1	10
59	3	14	1	21
60	3	14	1	6
61	3	14	1	12
62	3	15	1	2
63	3	15	1	8
64	3	15	1	9
